# Supplementary material for: Genomic Variability among Field Isolates and Laboratory-Adapted Strains of Leptospira borgpetersenii Serovar Hardjo
Source: Int J Microbiol. 2018 May 22;2018:2137036. doi: 10.1155/2018/2137036 (PMC5987247; doi:10.1155/2018/2137036)
Supplement: Supplementary 9 — Table S6: genes from L. borgpetersenii strain JB197 whose putative orthologs in subtype A specimens have at least one mutation of moderate to high impact (XLSX 38 KB). [file 2137036.f9.xlsx]

## Sheet: Table S7
Table S6. Genes from L. borgpetersenii strain JB197 whose putative orthologs in type A specimens have at least one mutation of moderate to high impact.
REF GENE	PRODUCT	VARIANT(S)	TYPE	OVERALL IMPACT
LBJ_RS00015	DNA polymerase III subunit gamma/tau	c.22C>T/p.Leu8Phe c.247C>T/p.Arg83Cys	Multiple variants	Moderate
LBJ_RS00040	DNA gyrase subunit B	c.31A>G/p.Ser11Gly c.1592A>G/p.Lys531Arg	Multiple variants	Moderate
LBJ_RS00070	hypothetical protein	c.953A>G/p.Asp318Gly c.982G>A/p.Val328Ile	Multiple variants	Moderate
LBJ_RS00095	adenylate cyclase	c.445G>A/p.Asp149Asn	Missense variant	Moderate
LBJ_RS00170	chromosome partitioning protein ParB	c.80T>C/p.Phe27Ser c.76C>A/p.His26Asn	Multiple variants	Moderate
LBJ_RS00195	3-dehydroquinate dehydratase	c.671A>G/p.Asp224Gly	Missense variant	Moderate
LBJ_RS00215	chemotaxis protein	c.361A>C/p.Lys121Gln	Missense variant	Moderate
LBJ_RS00245	hypothetical protein	c.872T>C/p.Phe291Ser	Missense variant	Moderate
LBJ_RS00265	DNA-directed RNA polymerase sigma-70 factor	c.444G>A/p.Met148Ile c.470A>G/p.Gln157Arg	Multiple variants	Moderate
LBJ_RS00310	hypothetical protein	c.1087T>C/p.Phe363Leu c.1369A>G/p.Lys457Glu	Multiple variants	Moderate
LBJ_RS00315	multidrug transporter MatE	c.998G>T/p.Cys333Phe	Missense variant	Moderate
LBJ_RS00400	hypothetical protein	c.72dupT/p.Asp25fs	Frameshift variant	Pseudogene
LBJ_RS00510	histidine kinase	c.830C>T/p.Thr277Met c.919_922dupGAAG/p.Ala308fs c.1320delT/p.Phe440fs c.2090G>A/p.Arg697Lys	Multiple variants	Pseudogene
LBJ_RS00520	hypothetical protein	c.1378C>G/p.Gln460Glu	Missense variant	Moderate
LBJ_RS00605	hypothetical protein	c.631A>G/p.Arg211Gly c.571T>C/p.Phe191Leu	Multiple variants	Moderate
LBJ_RS00615	hypothetical protein	c.109C>T/p.Pro37Ser	Missense variant	Moderate
LBJ_RS00650	histidine kinase	c.1529A>G/p.Asn510Ser c.1063C>T/p.Arg355Cys c.721C>T/p.Pro241Ser	Multiple variants	Moderate
LBJ_RS00655	GTPase	c.802A>G/p.Lys268Glu	Missense variant	Moderate
LBJ_RS00660	hypothetical protein	c.1299_1307delGGAAAAACC/p.Glu434_Pro436del	Multiple variants	Moderate
LBJ_RS00665	sigma factor regulatory protein FecR	c.856G>A/p.Ala286Thr	Missense variant	Moderate
LBJ_RS00675	hypothetical protein	c.1094A>G/p.Lys365Arg c.2090C>T/p.Ser697Phe	Multiple variants	Moderate
LBJ_RS00720	hypothetical protein	c.20G>A/p.Arg7Gln	Missense variant	Moderate
LBJ_RS00725	lysine methyltransferase	c.385G>A/p.Gly129Ser	Missense variant	Moderate
LBJ_RS00760	NADH dehydrogenase	c.1382T>C/p.Phe461Ser	Missense variant	Moderate
LBJ_RS00775	adenylate cyclase	c.40C>T/p.Arg14*	Stop codon gained	High
LBJ_RS00845	hypothetical protein	c.1387A>G/p.Ile463Val c.1924G>A/p.Ala642Thr	Multiple variants	Moderate
LBJ_RS00915	glycosyl transferase	c.342C>A/p.Ser114Arg	Missense variant	Moderate
LBJ_RS00945	hypothetical protein	c.62G>T/p.Ser21Ile	Missense variant	Moderate
LBJ_RS00955	hypothetical protein	c.289G>A/p.Glu97Lys	Missense variant	Moderate
LBJ_RS01040	hypothetical protein	c.194T>C/p.Leu65Ser c.157G>A/p.Val53Ile	Multiple variants	Moderate
LBJ_RS01050	hypothetical protein	c.163T>C/p.Tyr55His	Missense variant	Moderate
LBJ_RS01065	amidophosphoribosyltransferase	c.796G>A/p.Ala266Thr	Missense variant	Moderate
LBJ_RS01100	lipoprotein	c.256T>C/p.Ser86Pro	Missense variant	Moderate
LBJ_RS01120	Fe-S-cluster-containing hydrogenase	c.28A>G/p.Ser10Gly	Missense variant	Moderate
LBJ_RS01150	isocitrate dehydrogenase	c.142C>A/p.His48Asn	Missense variant	Moderate
LBJ_RS01220	hypothetical protein	c.556A>G/p.Arg186Gly	Missense variant	Moderate
LBJ_RS01250	inorganic pyrophosphatase	c.244G>A/p.Glu82Lys	Missense variant	Moderate
LBJ_RS01330	histidine kinase	c.1175C>T/p.Thr392Ile	Missense variant	Moderate
LBJ_RS01355	hypothetical protein	c.125G>A/p.Gly42Glu	Missense variant	Moderate
LBJ_RS01370	lysophospholipase	c.266T>C/p.Phe89Ser	Missense variant	Moderate
LBJ_RS01380	hypothetical protein	c.154G>A/p.Asp52Asn	Missense variant	Moderate
LBJ_RS01410	AcrR family transcriptional regulator	c.445C>A/p.His149Asn	Missense variant	Moderate
LBJ_RS01415	multidrug transporter AcrB	c.1505A>C/p.Asn502Thr c.2956C>A/p.Pro986Thr	Multiple variants	Moderate
LBJ_RS01420	channel protein TolC	c.691G>A/p.Val231Ile c.916G>A/p.Gly306Arg	Multiple variants	Moderate
LBJ_RS01425	acyl-CoA dehydrogenase	c.981delA/p.Lys327fs c.1192C>T/p.Arg398Cys c.1568T>C/p.Val523Ala	Multiple variants	Pseudogene
LBJ_RS01445	hypothetical protein	c.247A>G/p.Asn83Asp	Missense variant	Moderate
LBJ_RS01475	cholesterol oxidase	c.1609A>G/p.Thr537Ala	Missense variant	Moderate
LBJ_RS01485	hypothetical protein	c.239C>T/p.Ser80Phe	Missense variant	Moderate
LBJ_RS01505	fibronectin-binding protein	c.298A>G/p.Lys100Glu	Missense variant	Moderate
LBJ_RS01550	hypothetical protein	c.583T>C/p.Cys195Arg c.1004A>G/p.Tyr335Cys	Multiple variants	Moderate
LBJ_RS01575	MarR family transcriptional regulator	c.151G>A/p.Asp51Asn	Missense variant	Moderate
LBJ_RS01625	hypothetical protein	c.145G>A/p.Gly49Arg	Missense variant	Moderate
LBJ_RS01660	DEAD/DEAH box helicase	c.3080_3081insCG/p.Arg1028fs c.2792G>A/p.Arg931Gln c.1975A>G/p.Thr659Ala c.1330G>A/p.Ala444Thr	Multiple variants	High
LBJ_RS01675	type I restriction endonuclease EcoR124II subunit M	c.746C>T/p.Ser249Phe	Missense variant	Moderate
LBJ_RS01700	serine/threonine protein kinase	c.3172G>A/p.Ala1058Thr	Missense variant	Moderate
LBJ_RS01710	hypothetical protein	c.634T>C/p.Tyr212His	Missense variant	Moderate
LBJ_RS01765	hypothetical protein	c.824G>A/p.Gly275Glu	Missense variant	Moderate
LBJ_RS01770	hypothetical protein	c.368T>A/p.Phe123Tyr	Missense variant	Moderate
LBJ_RS01775	quinolinate synthetase	c.542T>C/p.Ile181Thr	Missense variant	Moderate
LBJ_RS01815	hypothetical protein	c.9C>A/p.His3Gln c.478A>G/p.Ile160Val	Multiple variants	Moderate
LBJ_RS01820	DNA processing protein DprA	c.7T>C/p.Ser3Pro	Missense variant	Moderate
LBJ_RS01825	gamma-glutamyl carboxylase	c.515T>C/p.Val172Ala c.1028T>C/p.Met343Thr	Multiple variants	Moderate
LBJ_RS01830	aromatic ring-opening dioxygenase catalytic subunit LigB	c.755G>A/p.Arg252Gln	Missense variant	Moderate
LBJ_RS01840	glycosyl transferase	c.388A>G/p.Lys130Glu	Missense variant	Moderate
LBJ_RS01920	DNA replication protein DnaC	c.479A>G/p.Gln160Arg	Missense variant	Moderate
LBJ_RS01980	SAM-dependent methyltransferase	c.719A>G/p.Lys240Arg c.80C>T/p.Ser27Leu	Multiple variants	Moderate
LBJ_RS02000	anti-sigma factor antagonist	c.180delA/p.Val61fs	Frameshift variant	Pseudogene
LBJ_RS02010	hypothetical protein	c.437C>T/p.Thr146Ile	Missense variant	Moderate
LBJ_RS02030	30S ribosomal protein S20	c.260T>C/p.Phe87Ser	Missense variant	Moderate
LBJ_RS02065	nitrogen regulatory protein P-II	c.202G>A/p.Glu68Lys	Missense variant	Moderate
LBJ_RS02070	N5-glutamine S-adenosyl-L-methionine-dependent methyltransferase	c.614C>A/p.Ala205Glu	Missense variant	Moderate
LBJ_RS02140	UDP-N-acetylenolpyruvoylglucosamine reductase	c.184C>T/p.His62Tyr	Missense variant	Moderate
LBJ_RS02180	phosphopantothenoylcysteine decarboxylase	c.100T>C/p.Ser34Pro	Missense variant	Moderate
LBJ_RS02195	glycerol-3-phosphate dehydrogenase [NAD(P)+]	c.755A>G/p.Glu252Gly	Missense variant	Moderate
LBJ_RS02200	hypothetical protein	c.91G>A/p.Ala31Thr c.272G>A/p.Ser91Asn	Multiple variants	Moderate
LBJ_RS02210	hypothetical protein	c.124C>A/p.Gln42Lys	Missense variant	Moderate
LBJ_RS02220	ATP-dependent DNA helicase RecG	c.169C>T/p.Arg57Cys c.332T>G/p.Val111Gly c.1652C>A/p.Ala551Glu	Multiple variants	Moderate
LBJ_RS02235	phosphomethylpyrimidine synthase	c.587A>G/p.Glu196Gly c.680A>G/p.His227Arg	Multiple variants	Moderate
LBJ_RS02250	hypothetical protein	c.233dupA/p.Asn78fs	Framshift variant	High
LBJ_RS02290	hypothetical protein	c.833A>C/p.Asp278Ala	Missense variant	Moderate
LBJ_RS02405	oxidoreductase	c.34A>G/p.Thr12Ala	Missense variant	Moderate
LBJ_RS02490	hypothetical protein	c.793A>G/p.Lys265Glu	Missense variant	Moderate
LBJ_RS02505	short-chain dehydrogenase	c.81_92delTACAATCGCAAA/p.Asn27_Ala30del	Multiple variants	Moderate
LBJ_RS02520	hypothetical protein	c.128delG/p.Gly43fs	Framshift variant	High
LBJ_RS02530	SPFH domain/Band 7 family protein	c.19G>A/p.Asp7Asn c.199_200delGT/p.Val67fs	Multiple variants	Moderate
LBJ_RS02555	peptidase M23	c.988A>G/p.Met330Val c.814A>G/p.Met272Val c.797T>C/p.Phe266Ser	Multiple variants	Moderate
LBJ_RS02580	lon protease	c.2021G>A/p.Arg674Gln	Missense variant	Moderate
LBJ_RS02605	hypothetical protein	c.705T>G/p.Asn235Lys c.598A>G/p.Asn200Asp	Multiple variants	Moderate
LBJ_RS02630	hypothetical protein	c.463T>C/p.Ser155Pro	Missense variant	Moderate
LBJ_RS02650	UDP-N-acetylmuramate--alanine ligase	c.919A>G/p.Thr307Ala	Missense variant	Moderate
LBJ_RS02680	ribosomal RNA small subunit methyltransferase H	c.53T>C/p.Met18Thr	Missense variant	Moderate
LBJ_RS02755	hypothetical protein	c.127dupA/p.Ile43fs c.121G>A/p.Glu41Lys c.97G>A/p.Glu33Lys c.38G>A/p.Gly13Glu	Multiple variants	High
LBJ_RS02800	NADH dehydrogenase	c.391A>G/p.Asn131Asp	Missense variant	Moderate
LBJ_RS02870	hypothetical protein	c.358G>A/p.Gly120Ser	Missense variant	Moderate
LBJ_RS02885	hypothetical protein	c.197G>A/p.Gly66Glu	Missense variant	Moderate
LBJ_RS02990	hypothetical protein	c.910A>G/p.Thr304Ala	Missense variant	Moderate
LBJ_RS02995	spiro-SPASM protein	c.1450T>C/p.Ser484Pro	Missense variant	Moderate
LBJ_RS03005	chemotaxis protein	c.1082A>G/p.Asp361Gly	Missense variant	Moderate
LBJ_RS03010	chemotaxis protein	c.1091A>G/p.Asp364Gly	Missense variant	Moderate
LBJ_RS03060	unknown	c.550G>A/p.Asp184Asn c.461delT/p.Leu154fs	Multiple variants	Moderate
LBJ_RS03135	TonB-dependent receptor	c.1714T>G/p.Ser572Ala	Missense variant	Moderate
LBJ_RS03175	cytochrome C peroxidase	c.815C>A/p.Ala272Glu	Missense variant	Moderate
LBJ_RS03255	hypothetical protein	ID|MODERATE|c.415_516del/p.Pro139_Phe172del c.724G>A/p.Val242Ile	Multiple variants	Moderate
LBJ_RS03300	copper resistance protein CopZ	c.29G>A/p.Gly10Glu	Missense variant	Moderate
LBJ_RS03305	ATPase P	c.271G>A/p.Ala91Thr c.1153G>A/p.Glu385Lys	Multiple variants	Moderate
LBJ_RS03315	transcriptional regulator	c.138_139delAA/p.Arg47fs	Frameshift variant	Pseudogene
LBJ_RS03360	galactokinase	c.259C>T/p.Arg87Cys c.127_128delAT/p.Ile43fs	Multiple variants	Pseudogene
LBJ_RS03370	hypothetical protein	c.7A>G/p.Lys3Glu c.92C>T/p.Pro31Leu c.107C>T/p.Ser36Phe	Multiple variants	Moderate
LBJ_RS03415	lipoprotein	c.131G>A/p.Arg44Gln c.1034C>T/p.Thr345Ile c.1316T>C/p.Leu439Ser c.1961T>C/p.Val654Ala	Multiple variants	Moderate
LBJ_RS03475	penicillin-binding protein	c.508A>G/p.Asn170Asp	Missense variant	Moderate
LBJ_RS03505	nucleic acid-binding protein	c.176G>T/p.Ser59Ile	Missense variant	Moderate
LBJ_RS03545	hypothetical protein	c.152C>A/p.Pro51Gln	Missense variant	Moderate
LBJ_RS03590	flagellar hook protein FliD	c.656A>C/p.Glu219Ala c.1709G>A/p.Arg570Gln	Multiple variants	Moderate
LBJ_RS03600	serine phosphatase	c.1391C>T/p.Thr464Ile c.674C>A/p.Ala225Asp	Multiple variants	Moderate
LBJ_RS03605	serine phosphatase	c.746G>A/p.Arg249Gln	Missense variant	Moderate
LBJ_RS03650	dephospho-CoA kinase	c.169G>A/p.Asp57Asn	Missense variant	Moderate
LBJ_RS03655	cell division protein	c.293C>T/p.Thr98Ile	Missense variant	Moderate
LBJ_RS03670	ankyrin repeat protein	c.310delG/p.Ala104fs	Frameshift variant	Pseudogene
LBJ_RS03680	double-stranded DNA repair protein Rad50	c.1673T>C/p.Phe558Ser	Missense variant	Moderate
LBJ_RS03685	DNA repair exonuclease	c.745T>G/p.Ser249Ala	Missense variant	Moderate
LBJ_RS03750	arylesterase	c.373T>C/p.Ser125Pro	Missense variant	Moderate
LBJ_RS03770	phosphohistidine phosphatase	c.112A>G/p.Asn38Asp	Missense variant	Moderate
LBJ_RS03790	dimethyladenosine transferase	c.850T>C/p.Tyr284His	Missense variant	Moderate
LBJ_RS03795	competence protein	c.163C>T/p.Arg55*	Stop codon gained	High
LBJ_RS03890	serine phosphatase	c.1034G>A/p.Gly345Glu	Missense variant	Moderate
LBJ_RS03940	carboxylate-amine ligase	c.313T>C/p.Cys105Arg	Missense variant	Moderate
LBJ_RS04010	hypothetical protein	c.232G>T/p.Ala78Ser	Missense variant	Moderate
LBJ_RS04060	transcriptional regulator	c.355G>A/p.Glu119Lys	Missense variant	Moderate
LBJ_RS04085	diaminopimelate aminotransferase	c.586G>A/p.Glu196Lys	Missense variant	Moderate
LBJ_RS04105	4-hydroxy-3-methylbut-2-en-1-yl diphosphate synthase (flavodoxin)	c.1982C>T/p.Thr661Ile c.440C>T/p.Thr147Ile	Multiple variants	Moderate
LBJ_RS04155	collagenase	c.1906G>A/p.Asp636Asn c.61A>C/p.Lys21Gln	Multiple variants	Moderate
LBJ_RS04180	SAM-dependent methyltransferase	c.256G>A/p.Gly86Ser	Missense variant	Moderate
LBJ_RS04185	SAM-dependent methyltransferase	c.1292G>A/p.Cys431Tyr c.674C>T/p.Ser225Phe c.496G>A/p.Ala166Thr	Multiple variants	Moderate
LBJ_RS04280	histidine kinase	c.574A>G/p.Lys192Glu	Missense variant	Moderate
LBJ_RS04285	LuxR family transcriptional regulator	c.139G>A/p.Asp47Asn	Missense variant	Moderate
LBJ_RS04320	sulfatase	c.328A>G/p.Thr110Ala	Missense variant	Moderate
LBJ_RS04325	carbamoyl phosphate synthase large subunit	c.878A>G/p.Glu293Gly c.3301A>G/p.Thr1101Ala	Multiple variants	Moderate
LBJ_RS04335	hypothetical protein	c.92G>A/p.Gly31Asp	Missense variant	Moderate
LBJ_RS04355	hypothetical protein	c.448C>T/p.Arg150Trp	Missense variant	Moderate
LBJ_RS04370	hypothetical protein	c.186T>G/p.Asn62Lys c.395A>G/p.Asp132Gly	Multiple variants	Moderate
LBJ_RS04440	hypothetical protein	c.271A>G/p.Arg91Gly	Missense variant	Moderate
LBJ_RS04490	cytochrome C	c.22A>G/p.Lys8Glu	Missense variant	Moderate
LBJ_RS04510	hypothetical protein	c.275T>C/p.Met92Thr	Missense variant	Moderate
LBJ_RS04560	hypothetical protein	c.937G>A/p.Gly313Ser	Missense variant	Moderate
LBJ_RS04585	glycosyl hydrolase	c.53_54insACT/p.Met18delinsIleLeu	Inframe insertion	Moderate
LBJ_RS04620	hypothetical protein	c.427_445delGAAGCTTCCTGGAAAGATT/p.Glu143fs	Frameshift variant	Pseudogene
LBJ_RS04625	hypothetical protein	c.383G>C/p.Arg128Thr c.452A>C/p.Gln151Pro	Multiple variants	Moderate
LBJ_RS04630	hypothetical protein	c.368G>A/p.Gly123Asp	Missense variant	Moderate
LBJ_RS04645	Fur family transcriptional regulator	c.301C>T/p.His101Tyr	Missense variant	Moderate
LBJ_RS04670	nicotinate-nucleotide pyrophosphorylase	c.760A>C/p.Lys254Gln	Missense variant	Moderate
LBJ_RS04695	hypothetical protein	c.341G>A/p.Gly114Glu	Missense variant	Moderate
LBJ_RS04785	membrane protein	c.334G>A/p.Glu112Lys	Missense variant	Moderate
LBJ_RS04825	permease	c.1334C>T/p.Thr445Ile	Missense variant	Moderate
LBJ_RS04835	unknown	c.110C>T/p.Ser37Leu	Missense variant	Moderate
LBJ_RS04885	hypothetical protein	c.781C>T/p.Arg261Cys c.782G>A/p.Arg261His	Multiple variants	Moderate
LBJ_RS05065	zinc protease	c.221G>A/p.Gly74Asp	Missense variant	Moderate
LBJ_RS05070	proline--tRNA ligase	c.812A>G/p.Glu271Gly c.842T>C/p.Val281Ala	Multiple variants	Moderate
LBJ_RS05145	chemotaxis protein	c.457T>C/p.Ser153Pro	Missense variant	Moderate
LBJ_RS05165	SMC-Scp complex subunit ScpB	c.196G>A/p.Glu66Lys	Missense variant	Moderate
LBJ_RS05185	cytidylate kinase	c.339C>G/p.Asn113Lys	Missense variant	Moderate
LBJ_RS05245	translation initiation factor IF-2	c.468_503dupCGGTTACCAAGGAAATCGTGGACCCGGTCAGGGTGG/p.Gly168_Gly169insGlyTyrGlnGlyAsnArgGlyProGlyGlnGlyGly c.1565A>G/p.Lys522Arg	Multiple variants	Moderate
LBJ_RS05265	polyribonucleotide nucleotidyltransferase	c.1381T>G/p.Ser461Ala	Missense variant	Moderate
LBJ_RS05270	peptidase M16	c.244G>A/p.Ala82Thr	Missense variant	Moderate
LBJ_RS05280	hypothetical protein	c.1237G>A/p.Glu413Lys c.670A>G/p.Lys224Glu	Multiple variants	Moderate
LBJ_RS05320	phosphoribosylaminoimidazole carboxylase	c.326A>G/p.Gln109Arg	Missense variant	Moderate
LBJ_RS05375	hypothetical protein	c.307G>A/p.Ala103Thr c.173T>C/p.Ile58Thr c.38T>C/p.Met13Thr	Multiple variants	Moderate
LBJ_RS05390	potassium transporter	c.203G>T/p.Cys68Phe c.1658A>G/p.His553Arg	Multiple variants	Moderate
LBJ_RS05400	plasmid maintenance system protein	c.421G>A/p.Glu141Lys	Missense variant	Moderate
LBJ_RS05410	hypothetical protein	c.109C>T/p.Gln37*	Stop codon gained	Pseudogene
LBJ_RS05450	pyrroline-5-carboxylate reductase	c.148A>G/p.Lys50Glu c.337G>A/p.Val113Ile	Multiple variants	Moderate
LBJ_RS05470	hypothetical protein	c.81_92delGATCAGGGATCG/p.Ile28_Arg31del	Multiple variants	Moderate
LBJ_RS05495	pseudouridylate synthase	c.484A>G/p.Arg162Gly c.935A>G/p.Asp312Gly	Multiple variants	Moderate
LBJ_RS05500	sodium:proton antiporter	c.350T>G/p.Ile117Arg	Missense variant	Moderate
LBJ_RS05555	histidine kinase	c.1687G>A/p.Ala563Thr	Missense variant	Moderate
LBJ_RS05605	hypothetical protein	c.1085G>A/p.Gly362Glu c.1513A>G/p.Lys505Glu	Missense variant	Moderate
LBJ_RS05630	hypothetical protein	c.430A>G/p.Lys144Glu	Missense variant	Moderate
LBJ_RS05635	hypothetical protein	c.275T>C/p.Phe92Ser c.250G>A/p.Ala84Thr	Multiple variants	Moderate
LBJ_RS05665	DNA methyltransferase	c.635G>T/p.Ser212Ile c.260T>C/p.Val87Ala	Multiple variants	Moderate
LBJ_RS05695	alkaline phosphatase	ID|MODERATE|c.1969_1971delGTA/p.Val657del c.1267A>G/p.Asn423Asp	Multiple variants	Moderate
LBJ_RS05715	ATP-binding protein	c.80A>G/p.Asp27Gly c.418T>C/p.Cys140Arg	Multiple variants	Moderate
LBJ_RS05955	protein kinase	c.346C>T/p.Pro116Ser	Missense variant	Moderate
LBJ_RS06080	hypothetical protein	c.278delA/p.Lys93fs c.613T>C/p.Tyr205His	Multiple variants	Pseudogene
LBJ_RS06125	photosynthetic protein synthase I	c.123G>C/p.Trp41Cys	Missense variant	Moderate
LBJ_RS06145	hypothetical protein	c.400A>G/p.Ile134Val c.325A>G/p.Thr109Ala c.145G>A/p.Asp49Asn	Multiple variants	Moderate
LBJ_RS06150	hypothetical protein	c.484A>G/p.Arg162Gly	Missense variant	Moderate
LBJ_RS06165	alcohol dehydrogenase	c.38G>A/p.Arg13Gln	Missense variant	Moderate
LBJ_RS06380	dehydrogenase	c.706G>A/p.Ala236Thr	Missense variant	Moderate
LBJ_RS06510	glycosyl transferase	c.728A>G/p.Gln243Arg	Missense variant	Moderate
LBJ_RS06530	dTDP-4-dehydrorhamnose reductase	c.634G>A/p.Gly212Arg c.635G>A/p.Gly212Glu	Multiple variants	Moderate
LBJ_RS06535	dTDP-glucose 4,6-dehydratase	c.203C>T/p.Ser68Phe	Missense variant	Moderate
LBJ_RS06550	rhamnosyltransferase	c.245A>G/p.Gln82Arg c.869C>T/p.Ser290Phe	Multiple variants	Moderate
LBJ_RS06560	sodium:sulfate symporter	c.167C>T/p.Ser56Leu c.1376A>G/p.Asn459Ser	Multiple variants	Moderate
LBJ_RS06635	hypothetical protein	c.121G>A/p.Glu41Lys	Missense variant	Moderate
LBJ_RS06650	cinA-like protein	c.566_568delAAC/p.Gln189del	Inframe deletion	Moderate
LBJ_RS06655	hypothetical protein	c.70C>T/p.Pro24Ser	Missense variant	Moderate
LBJ_RS06725	phosphoglycerate kinase	c.982G>A/p.Ala328Thr	Missense variant	Moderate
LBJ_RS06790	hypothetical protein	c.127G>A/p.Ala43Thr	Missense variant	Moderate
LBJ_RS06820	hypothetical protein	c.935_936insTCAGACTCAGTCCTATTCTGAAACTGAATCGGCCACTCAAACTCCGGTTGAATCGGCGGT/p.Val312_Gln313insGlnThrGlnSerTyrSerGluThrGluSerAlaThrGlnThrProValGluSerAlaVal	Multiple variants	Moderate
LBJ_RS06830	membrane protein	c.1208G>A/p.Ser403Asn c.1331A>C/p.Gln444Pro	Multiple variants	Moderate
LBJ_RS07175	GTP-binding protein	c.295G>A/p.Ala99Thr c.1054G>A/p.Val352Ile	Multiple variants	Moderate
LBJ_RS07190	ADP-L-glycero-D-manno-heptose-6-epimerase	c.781G>T/p.Asp261Tyr	Missense variant	Moderate
LBJ_RS07265	hypothetical protein	c.607A>G/p.Arg203Gly c.611C>T/p.Pro204Leu	Multiple variants	Moderate
LBJ_RS07270	phosphoenolpyruvate--protein phosphatase	c.787A>G/p.Lys263Glu	Missense variant	Moderate
LBJ_RS07285	hypothetical protein	c.658T>C/p.Ser220Pro	Missense variant	Moderate
LBJ_RS07410	hypothetical protein	c.283G>A/p.Asp95Asn c.1216A>C/p.Met406Leu	Multiple variants	Moderate
LBJ_RS07465	Zn-dependent protease	c.1192T>C/p.Tyr398His	Missense variant	Moderate
LBJ_RS07470	peptidase inhibitor	c.1072G>A/p.Ala358Thr	Missense variant	Moderate
LBJ_RS07495	hypothetical protein	c.298A>G/p.Lys100Glu	Missense variant	Moderate
LBJ_RS07525	2,4-dienoyl-CoA reductase	c.820A>G/p.Lys274Glu	Missense variant	Moderate
LBJ_RS07535	2-isopropylmalate synthase	c.773C>T/p.Thr258Met	Missense variant	Moderate
LBJ_RS07550	endoflagellar motor protein	c.503T>G/p.Ile168Arg c.62T>C/p.Leu21Pro	Multiple variants	Moderate
LBJ_RS07565	histidine kinase	c.418G>A/p.Val140Ile c.727A>G/p.Thr243Ala	Multiple variants	Moderate
LBJ_RS07595	hypothetical protein	c.237G>T/p.Gln79His	Missense variant	Moderate
LBJ_RS07720	glutamine amidotransferase	c.202G>A/p.Gly68Arg	Missense variant	Moderate
LBJ_RS07740	serine protease	ID|MODERATE|c.1675_1677delACC/p.Thr559del c.1671A>G/p.Ile557Met	Multiple variants	Moderate
LBJ_RS07815	cleavage protein	c.425A>C/p.Asp142Ala c.157A>G/p.Lys53Glu	Multiple variants	Moderate
LBJ_RS07880	hypothetical protein	c.467A>G/p.Glu156Gly	Missense variant	Moderate
LBJ_RS07945	histidine kinase	c.818A>G/p.Glu273Gly	Missense variant	Moderate
LBJ_RS07955	HPr kinase/phosphorylase	c.301C>T/p.Pro101Ser	Missense variant	Moderate
LBJ_RS07975	LPS export ABC transporter periplasmic protein LptC	c.112C>A/p.Gln38Lys	Missense variant	Moderate
LBJ_RS08030	chromosome segregation protein SMC	c.2488A>G/p.Thr830Ala c.535G>A/p.Glu179Lys	Multiple variants	Moderate
LBJ_RS08045	ABC transporter ATP-binding protein	c.391C>T/p.Pro131Ser	Missense variant	Moderate
LBJ_RS08090	hypothetical protein	c.385G>T/p.Asp129Tyr	Missense variant	Moderate
LBJ_RS08205	hypothetical protein	c.412G>A/p.Ala138Thr	Missense variant	Moderate
LBJ_RS08215	3-phosphoglycerate dehydrogenase	c.1002_1004delGTC/p.Ser335del	Inframe deletion	Moderate
LBJ_RS08235	hypothetical protein	c.148T>C/p.Ser50Pro	Missense variant	Moderate
LBJ_RS08395	hypothetical protein	c.730A>G/p.Lys244Glu c.76C>T/p.Pro26Ser	Multiple variants	Moderate
LBJ_RS08430	poly-A polymerase	c.334A>G/p.Lys112Glu	Missense variant	Moderate
LBJ_RS08435	hypothetical protein	c.37A>G/p.Lys13Glu	Missense variant	Moderate
LBJ_RS08490	hemolysin D	c.948dupA/p.Gly317fs c.526A>G/p.Thr176Ala	Multiple variants	High
LBJ_RS08560	hypothetical protein	c.413_414insTGATGA/p.Asp138_Asp139insAspAsp c.438_440dupTGA/p.Asp146dup	Multiple variants	Moderate
LBJ_RS08570	chemotaxis protein CheY	c.128G>T/p.Trp43Leu c.200A>G/p.Asp67Gly	Multiple variants	Moderate
LBJ_RS08585	hypothetical protein	c.413C>T/p.Ser138Phe c.475A>G/p.Ile159Val	Multiple variants	Moderate
LBJ_RS08660	hydrolase	c.125T>C/p.Phe42Ser c.628G>A/p.Val210Ile c.1108A>C/p.Lys370Gln c.1579G>A/p.Gly527Ser c.1721T>C/p.Phe574Ser	Multiple variants	Moderate
LBJ_RS08675	MFS transporter	c.575C>T/p.Thr192Ile	Missense variant	Moderate
LBJ_RS08695	transcriptional regulator	c.133A>C/p.Thr45Pro	Missense variant	Moderate
LBJ_RS08715	translocase	c.29A>G/p.Glu10Gly	Missense variant	Moderate
LBJ_RS08750	MORN repeat protein	c.130T>C/p.Tyr44His	Missense variant	Moderate
LBJ_RS08770	hypothetical protein	c.928G>A/p.Glu310Lys	Missense variant	Moderate
LBJ_RS08870	hypothetical protein	c.776A>C/p.Glu259Ala	Missense variant	Moderate
LBJ_RS08915	flagellar biosynthesis regulator FlhF	c.275G>A/p.Arg92Gln	Missense variant	Moderate
LBJ_RS08960	phosphatidylserine decarboxylase	c.1594G>A/p.Ala532Thr c.686T>C/p.Phe229Ser	Multiple variants	Moderate
LBJ_RS08970	hypothetical protein	c.391T>C/p.Ser131Pro	Missense variant	Moderate
LBJ_RS08980	short-chain dehydrogenase	c.733A>G/p.Thr245Ala c.577G>A/p.Ala193Thr	Multiple variants	Moderate
LBJ_RS09075	acetyl esterase	c.187C>A/p.Gln63Lys	Missense variant	Moderate
LBJ_RS09090	PGAP1-like protein	c.123A>C/p.Lys41Asn	Missense variant	Moderate
LBJ_RS09125	membrane protein	c.1868T>C/p.Ile623Thr	Missense variant	Moderate
LBJ_RS09170	glycerate kinase	c.256C>T/p.His86Tyr c.290T>C/p.Ile97Thr c.669dupA/p.Ser224fs c.680G>A/p.Arg227Lys	Multiple variants	Pseudogene
LBJ_RS09255	serine phosphatase	c.807A>C/p.Lys269Asn c.571C>T/p.Pro191Ser	Multiple variants	Moderate
LBJ_RS09300	hypothetical protein	c.19A>G/p.Asn7Asp	Missense variant	Moderate
LBJ_RS09360	peptide-binding protein	c.118C>T/p.Arg40Cys	Missense variant	Moderate
LBJ_RS09375	peptide-binding protein	c.1385A>G/p.Asp462Gly	Missense variant	Moderate
LBJ_RS09390	acetyl-CoA carboxylase	c.1113_1124delTACGGGAGTGGA/p.Asp371_Val374del c.791A>G/p.Gln264Arg	Multiple variants	Moderate
LBJ_RS09490	sulfate transporter subunit	c.496A>G/p.Thr166Ala c.820A>G/p.Thr274Ala	Multiple variants	Moderate
LBJ_RS09575	DNA alkylation repair protein	c.173T>C/p.Val58Ala c.521A>G/p.Asp174Gly	Multiple variants	Moderate
LBJ_RS09595	cyclic diguanylate phosphodiesterase	c.739G>A/p.Asp247Asn	Missense variant	Moderate
LBJ_RS09645	F0F1 ATP synthase subunit A	c.649A>G/p.Arg217Gly	Missense variant	Moderate
LBJ_RS09675	signal peptidase I	c.876G>T/p.Lys292Asn	Missense variant	Moderate
LBJ_RS09755	unknown	c.203A>G/p.Glu68Gly	Missense variant	Moderate
LBJ_RS09765	biotin carboxylase	c.523C>T/p.Pro175Ser	Missense variant	Moderate
LBJ_RS09825	XRE family transcriptional regulator	c.50T>C/p.Leu17Ser	Missense variant	Moderate
LBJ_RS09940	chemotaxis protein CheY	c.110A>G/p.Asp37Gly	Missense variant	Moderate
LBJ_RS09955	chemotaxis protein	c.2522T>C/p.Val841Ala c.2875G>T/p.Glu959*	Multiple variants	High
LBJ_RS09965	chemotaxis protein CheD	c.423_425dupGGG/p.Gly142dup	Inframe insertion	Moderate
LBJ_RS09990	serine phosphatase	c.2201G>A/p.Arg734Lys c.211A>G/p.Lys71Glu	Multiple variants	Moderate
LBJ_RS10040	hypothetical protein	c.277delT/p.Trp93fs	Frameshift variant	Pseudogene
LBJ_RS10140	heptosyltransferase	c.323A>G/p.Gln108Arg	Missense variant	Moderate
LBJ_RS10170	hypothetical protein	c.1216A>G/p.Lys406Glu c.1013C>T/p.Ser338Phe	Multiple variants	Moderate
LBJ_RS10175	lipoprotein	c.1690A>G/p.Asn564Asp c.1685A>G/p.Lys562Arg c.1121C>T/p.Ser374Phe	Multiple variants	Moderate
LBJ_RS10205	hypothetical protein	c.239T>C/p.Ile80Thr	Missense variant	Moderate
LBJ_RS10220	phosphomannomutase	c.85A>G/p.Lys29Glu	Missense variant	Moderate
LBJ_RS10280	8-amino-7-oxononanoate synthase	c.1112T>C/p.Phe371Ser	Missense variant	Moderate
LBJ_RS10290	oxidoreductase	c.761C>T/p.Ser254Phe	Missense variant	Moderate
LBJ_RS10345	acyltransferase	c.217C>T/p.Pro73Ser c.245C>T/p.Ala82Val	Multiple variants	Moderate
LBJ_RS10360	hypothetical protein	c.22A>G/p.Lys8Glu	Missense variant	Moderate
LBJ_RS10365	hypothetical protein	c.499G>A/p.Glu167Lys	Missense variant	Moderate
LBJ_RS10475	3-isopropylmalate dehydratase small subunit	c.572A>C/p.Glu191Ala c.401T>C/p.Phe134Ser	Multiple variants	Moderate
LBJ_RS10575	argininosuccinate lyase	c.401G>A/p.Arg134Lys c.203C>T/p.Ser68Leu	Multiple variants	Moderate
LBJ_RS10620	hypothetical protein	c.455_456insGGA/p.Gln152_Gln153insGlu	Multiple variants	Moderate
LBJ_RS10635	homoserine O-acetyltransferase	c.625G>A/p.Asp209Asn	Missense variant	Moderate
LBJ_RS10655	ABC transporter permease	c.158C>T/p.Ser53Phe	Missense variant	Moderate
LBJ_RS10660	organic solvent ABC transporter ATP-binding protein	c.73A>G/p.Asn25Asp	Missense variant	Moderate
LBJ_RS10695	hypothetical protein	c.46A>G/p.Ser16Gly	Missense variant	Moderate
LBJ_RS10765	bifunctional dihydrolipoyllysine-residue acetyltransferase/dihydrolipoyllysine-residue succinyltransferase	c.268T>G/p.Ser90Ala	Missense variant	Moderate
LBJ_RS10795	hypothetical protein	c.139A>G/p.Lys47Glu	Missense variant	Moderate
LBJ_RS10810	hypothetical protein	c.25G>A/p.Asp9Asn c.197G>A/p.Gly66Glu	Multiple variants	Moderate
LBJ_RS10815	hypothetical protein	c.166G>A/p.Glu56Lys	Missense variant	Moderate
LBJ_RS10830	DNA methylase	c.47C>T/p.Thr16Met	Missense variant	Moderate
LBJ_RS10960	membrane protein	c.86A>G/p.Glu29Gly	Missense variant	Moderate
LBJ_RS11005	diguanylate cyclase	c.964C>T/p.Leu322Phe c.1208C>A/p.Pro403Gln	Multiple variants	Moderate
LBJ_RS11175	lipoprotein	c.307G>T/p.Asp103Tyr	Missense variant	Moderate
LBJ_RS11200	hypothetical protein	c.179G>A/p.Arg60Gln	Missense variant	Moderate
LBJ_RS11210	pseudouridylate synthase	c.656G>A/p.Arg219Gln	Missense variant	Moderate
LBJ_RS11220	haloacid dehalogenase	c.61T>C/p.Ser21Pro	Missense variant	Moderate
LBJ_RS11265	chemotaxis protein CheY	c.773T>C/p.Ile258Thr	Missense variant	Moderate
LBJ_RS11315	metal-dependent hydrolase	c.322G>A/p.Gly108Arg	Missense variant	Moderate
LBJ_RS11360	cytochrome C peroxidase	c.4A>G/p.Lys2Glu	Missense variant	Moderate
LBJ_RS11375	hypothetical protein	c.595G>A/p.Ala199Thr c.617C>T/p.Thr206Ile c.1264G>A/p.Val422Ile	Multiple variants	Moderate
LBJ_RS11410	hypothetical protein	c.1057G>A/p.Asp353Asn c.251delT/p.Phe84fs	Multiple variants	Moderate
LBJ_RS11430	ABC transporter ATP-binding protein	c.37C>T/p.Arg13* c.132_134dupCAC/p.Thr45dup	Multiple variants	Pseudogene
LBJ_RS11490	hypothetical protein	c.330C>A/p.His110Gln c.467C>A/p.Ala156Asp	Multiple variants	Moderate
LBJ_RS11495	hypothetical protein	c.62A>G/p.Asp21Gly c.295C>T/p.Leu99Phe	Multiple variants	Moderate
LBJ_RS11500	hypothetical protein	c.1259T>C/p.Ile420Thr	Missense variant	Moderate
LBJ_RS11515	multidrug transporter	c.797A>G/p.Glu266Gly c.1169C>T/p.Ser390Leu c.1267G>T/p.Val423Leu c.1282A>G/p.Arg428Gly	Multiple variants	Moderate
LBJ_RS11550	NAD+ synthase	c.901C>T/p.Pro301Ser	Missense variant	Moderate
LBJ_RS11555	hypothetical protein	c.439G>A/p.Glu147Lys	Missense variant	Moderate
LBJ_RS11595	ribonuclease 3	c.623C>T/p.Thr208Met	Missense variant	Moderate
LBJ_RS11630	hypothetical protein	c.746C>T/p.Ala249Val c.928G>A/p.Asp310Asn c.1441C>G/p.Leu481Val	Multiple variants	Moderate
LBJ_RS11665	hypothetical protein	c.383T>C/p.Phe128Ser	Missense variant	Moderate
LBJ_RS11670	hypothetical protein	c.311A>C/p.Glu104Ala	Missense variant	Moderate
LBJ_RS11680	dihydrolipoamide dehydrogenase	c.337A>G/p.Lys113Glu	Missense variant	Moderate
LBJ_RS11700	peptidase	c.679G>A/p.Glu227Lys	Missense variant	Moderate
LBJ_RS11715	lipoate--protein ligase	c.826G>A/p.Gly276Ser	Missense variant	Moderate
LBJ_RS11745	lipoprotein	c.1026_1031delATTGAT/p.Leu343_Ile344del c.596_597insTAC/p.Phe199_Tyr200insThr	Multiple variants	Moderate
LBJ_RS11805	sulfate ABC transporter ATP-binding protein	c.38A>G/p.Gln13Arg	Missense variant	Moderate
LBJ_RS11835	pyrimidine deaminase	c.136C>T/p.Arg46Trp	Missense variant	Moderate
LBJ_RS11855	preprotein translocase subunit YajC	c.50C>A/p.Ala17Glu	Missense variant	Moderate
LBJ_RS11880	membrane protein	c.56A>C/p.Asp19Ala	Missense variant	Moderate
LBJ_RS11885	hypothetical protein	c.212G>A/p.Arg71Gln	Missense variant	Moderate
LBJ_RS11890	cell division protein FtsK	c.2230A>G/p.Ile744Val c.1355A>G/p.Asp452Gly	Multiple variants	Moderate
LBJ_RS11990	thioesterase	c.388T>C/p.Ser130Pro	Missense variant	Moderate
LBJ_RS11995	3-oxoacid CoA-transferase	c.985G>A/p.Glu329Lys	Missense variant	Moderate
LBJ_RS12070	hypothetical protein	c.41C>T/p.Thr14Ile	Missense variant	Moderate
LBJ_RS12075	hypothetical protein	c.547_548insA/p.Leu183fs	Frameshift variant	High
LBJ_RS12145	lysophospholipase	c.581A>C/p.Lys194Thr	Missense variant	Moderate
LBJ_RS12170	hypothetical protein	c.928G>A/p.Gly310Ser c.694G>A/p.Asp232Asn	Multiple variants	Moderate
LBJ_RS12245	hypothetical protein	c.182C>A/p.Thr61Lys c.331G>A/p.Glu111Lys	Multiple variants	Moderate
LBJ_RS12265	hypothetical protein	c.223A>G/p.Arg75Gly c.318T>G/p.His106Gln	Multiple variants	Moderate
LBJ_RS12280	transporter	c.1307T>C/p.Val436Ala c.1768C>T/p.Pro590Ser c.2074G>A/p.Val692Ile c.2809A>G/p.Asn937Asp	Multiple variants	Moderate
LBJ_RS12310	energy transducer TonB	c.598T>C/p.Ser200Pro	Missense variant	Moderate
LBJ_RS12480	protein kinase	c.725C>T/p.Ser242Leu	Missense variant	Moderate
LBJ_RS12650	aminopeptidase	c.973G>T/p.Ala325Ser	Missense variant	Moderate
LBJ_RS12655	biopolymer transporter TolR	c.6243C>G/p.Asp2081Glu c.2861T>C/p.Ile954Thr c.469C>A/p.Arg157Ser	Multiple variants	Moderate
LBJ_RS12665	hypothetical protein	c.2223G>T/p.Trp741Cys c.2072C>T/p.Ser691Phe	Multiple variants	Moderate
LBJ_RS12675	glycosyltransferase	c.110T>C/p.Leu37Ser	Missense variant	Moderate
LBJ_RS12680	membrane protein	c.40C>T/p.Pro14Ser c.467A>C/p.Tyr156Ser	Multiple variants	Moderate
LBJ_RS12770	protein-disulfide isomerase	c.122A>G/p.Gln41Arg	Missense variant	Moderate
LBJ_RS12780	hypothetical protein	c.170_171insC/p.Ile58fs	Frameshift variant	Pseudogene
LBJ_RS12820	hypothetical protein	c.679G>A/p.Gly227Ser c.508A>G/p.Met170Val	Multiple variants	Moderate
LBJ_RS12875	oxidoreductase	c.560T>A/p.Met187Lys	Missense variant	Moderate
LBJ_RS12915	ligand-gated channel protein	c.922G>A/p.Glu308Lys c.1079C>T/p.Ser360Phe c.1242G>T/p.Leu414Phe c.1961C>T/p.Thr654Met	Multiple variants	Moderate
LBJ_RS12950	hypothetical protein	c.1253C>A/p.Ala418Glu	Missense variant	Moderate
LBJ_RS12955	30S ribosomal protein S1	c.1079C>T/p.Thr360Ile	Missense variant	Moderate
LBJ_RS12975	peptidase	c.152C>A/p.Ala51Glu	Missense variant	Moderate
LBJ_RS13050	50S ribosomal protein L1	c.142G>A/p.Asp48Asn	Missense variant	Moderate
LBJ_RS13090	chemotaxis protein	c.1313G>A/p.Ser438Asn c.1034A>C/p.Asn345Thr c.57_68delTATCATCGGAGT/p.Ile20_Val23del c.23A>G/p.Asn8Ser	Multiple variants	Moderate
LBJ_RS13100	methylamine utilization protein	c.224A>G/p.Glu75Gly	Missense variant	Moderate
LBJ_RS13130	N-acetylmuramoyl-L-alanine amidase	c.1324C>A/p.Gln442Lys	Missense variant	Moderate
LBJ_RS13135	hypothetical protein	c.737A>G/p.Asp246Gly c.494C>T/p.Ser165Phe	Multiple variants	Moderate
LBJ_RS13155	Zn-dependent peptidase	c.1510T>C/p.Ser504Pro c.503G>A/p.Ser168Asn	Multiple variants	Moderate
LBJ_RS13160	hypothetical protein	c.331G>A/p.Gly111Ser	Missense variant	Moderate
LBJ_RS13185	alanine--tRNA ligase	c.1356A>C/p.Leu452Phe c.446C>T/p.Thr149Met	Multiple variants	Moderate
LBJ_RS13210	geranylgeranyl pyrophosphate synthase	c.34G>T/p.Ala12Ser	Missense variant	Moderate
LBJ_RS13280	membrane protein	c.871A>G/p.Lys291Glu	Missense variant	Moderate
LBJ_RS13315	hypothetical protein	c.167A>C/p.Asp56Ala	Missense variant	Moderate
LBJ_RS13330	hypothetical protein	c.2209C>A/p.Gln737Lys c.1463G>A/p.Gly488Asp	Multiple variants	Moderate
LBJ_RS13340	hypothetical protein	c.275G>A/p.Gly92Asp	Missense variant	Moderate
LBJ_RS13350	hypothetical protein	c.217G>T/p.Asp73Tyr c.163C>T/p.Arg55Trp	Multiple variants	Moderate
LBJ_RS13455	taurine dioxygenase	c.830C>T/p.Ala277Val c.511G>A/p.Asp171Asn	Multiple variants	Moderate
LBJ_RS13495	helicase	c.64T>C/p.Tyr22His c.707G>A/p.Cys236Tyr	Multiple variants	Moderate
LBJ_RS13500	hypothetical protein	c.1015A>G/p.Asn339Asp	Missense variant	Moderate
LBJ_RS13520	hypothetical protein	c.562A>G/p.Ser188Gly	Missense variant	Moderate
LBJ_RS13585	glutathione S-transferase	c.175A>G/p.Asn59Asp	Missense variant	Moderate
LBJ_RS13605	aminoglycoside phosphotransferase	c.43G>T/p.Ala15Ser	Missense variant	Moderate
LBJ_RS13690	5'-nucleotidase surE	c.424C>T/p.His142Tyr	Missense variant	Moderate
LBJ_RS13715	hypothetical protein	c.205G>T/p.Asp69Tyr	Missense variant	Moderate
LBJ_RS13765	hypothetical protein	c.67C>T/p.Pro23Ser	Missense variant	Moderate
LBJ_RS13780	NADPH:quinone oxidoreductase	c.979A>G/p.Arg327Gly	Missense variant	Moderate
LBJ_RS13805	N-acetylmuramoyl-L-alanine amidase	c.1319T>G/p.Phe440Cys	Missense variant	Moderate
LBJ_RS13855	histidine kinase	c.1000delT/p.Ser334fs c.1643G>T/p.Ter548Leuext*?	Multiple variants	Pseudogene
LBJ_RS13860	hypothetical protein	c.590G>A/p.Gly197Glu	Missense variant	Moderate
LBJ_RS13865	polyhydroxyalkanoate synthesis repressor PhaR	c.331G>T/p.Asp111Tyr	Missense variant	Moderate
LBJ_RS13945	polyphosphate kinase	c.376G>A/p.Asp126Asn c.709dupA/p.Ile237fs	Multiple variants	Moderate
LBJ_RS13955	hypothetical protein	c.632G>A/p.Gly211Asp	Missense variant	Moderate
LBJ_RS13990	hypothetical protein	c.347C>T/p.Ser116Phe	Missense variant	Moderate
LBJ_RS13995	hypothetical protein	c.256G>A/p.Ala86Thr	Missense variant	Moderate
LBJ_RS14020	ABC transporter permease	c.838T>G/p.Ser280Ala	Missense variant	Moderate
LBJ_RS14025	ABC transporter ATP-binding protein	c.718A>G/p.Thr240Ala c.544A>G/p.Met182Val	Multiple variants	Moderate
LBJ_RS14035	hypothetical protein	c.514A>G/p.Arg172Gly	Missense variant	Moderate
LBJ_RS14070	threonine synthase	c.145G>A/p.Gly49Arg	Missense variant	Moderate
LBJ_RS14090	membrane protein	c.1022A>G/p.Asp341Gly	Missense variant	Moderate
LBJ_RS14120	hypothetical protein	c.365C>T/p.Thr122Ile	Missense variant	Moderate
LBJ_RS14140	glycosyl transferase	c.139T>C/p.Ser47Pro	Missense variant	Moderate
LBJ_RS14145	DNA polymerase I	c.926A>G/p.Glu309Gly c.1694G>A/p.Arg565Lys c.2450C>T/p.Pro817Leu	Multiple variants	Moderate
LBJ_RS14240	hypothetical protein	c.224T>C/p.Ile75Thr	Missense variant	Moderate
LBJ_RS14305	peptidyl-tRNA hydrolase	c.286C>A/p.Pro96Thr	Missense variant	Moderate
LBJ_RS14365	hypothetical protein	c.745G>A/p.Glu249Lys c.214A>G/p.Lys72Glu c.127A>G/p.Thr43Ala	Multiple variants	Moderate
LBJ_RS14405	crotonyl-CoA reductase	c.40T>C/p.Ser14Pro	Missense variant	Moderate
LBJ_RS14430	activator of HSP90 ATPase	c.350T>C/p.Met117Thr	Missense variant	Moderate
LBJ_RS14470	carboxypeptidase	c.2627C>T/p.Ser876Phe	Missense variant	Moderate
LBJ_RS14720	thiamine monophosphate kinase	c.316A>G/p.Lys106Glu	Missense variant	Moderate
LBJ_RS14725	hypothetical protein	c.337A>G/p.Lys113Glu	Missense variant	Moderate
LBJ_RS14730	hypothetical protein/pathogenicity locus	c.12dupA/p.Glu5fs	Framshift variant	High
LBJ_RS14755	carboxypeptidase	c.2317G>A/p.Glu773Lys	Missense variant	Moderate
LBJ_RS14775	hypothetical protein	c.24delC/p.Arg9fs c.302C>T/p.Ala101Val	Multiple variants	High
LBJ_RS14780	hypothetical protein	c.263C>T/p.Ser88Leu	Missense variant	Moderate
LBJ_RS14915	peptide methionine sulfoxide reductase MsrA	c.272C>T/p.Thr91Ile c.293T>C/p.Leu98Pro	Multiple variants	Moderate
LBJ_RS14935	penicillin amidase or penicillin acylase	c.2201T>C/p.Leu734Pro c.776C>T/p.Ser259Leu	Multiple variants	Moderate
LBJ_RS14975	NAD(P) transhydrogenase subunit beta	c.37C>T/p.Pro13Ser c.875T>C/p.Ile292Thr	Multiple variants	Moderate
LBJ_RS14985	hypothetical protein	c.155C>A/p.Thr52Lys	Missense variant	Moderate
LBJ_RS15020	ATPase	c.62G>T/p.Cys21Phe	Missense variant	Moderate
LBJ_RS15085	ankyrin	c.773_774delTA/p.Leu258fs	Frameshift variant	Pseudogene
LBJ_RS15195	hypothetical protein	c.1841G>A/p.Arg614Lys c.397A>G/p.Lys133Glu	Multiple variants	Moderate
LBJ_RS15215	hypothetical protein	c.1231G>A/p.Ala411Thr	Missense variant	Moderate
LBJ_RS15255	lipoprotein ABC transporter ATP-binding protein	c.361C>T/p.Arg121Trp	Missense variant	Moderate
LBJ_RS15260	multidrug ABC transporter substrate-binding protein	c.415A>G/p.Thr139Ala c.316A>G/p.Ser106Gly	Multiple variants	Moderate
LBJ_RS15300	DNA-directed RNA polymerase sigma-70 factor	c.715A>G/p.Thr239Ala	Missense variant	Moderate
LBJ_RS15310	DNA polymerase III subunit alpha	c.3130G>A/p.Ala1044Thr c.2134T>C/p.Phe712Leu	Multiple variants	Moderate
LBJ_RS15315	aspartyl/glutamyl-tRNA(Asn/Gln) amidotransferase subunit B	c.1018A>G/p.Ile340Val c.706A>G/p.Lys236Glu	Multiple variants	Moderate
LBJ_RS15325	hypothetical protein	c.613C>A/p.Gln205Lys	Missense variant	Moderate
LBJ_RS15370	cytochrome C oxidase subunit I	c.1135A>G/p.Asn379Asp	Missense variant	Moderate
LBJ_RS15400	isocitrate dehydrogenase	c.811A>G/p.Thr271Ala	Missense variant	Moderate
LBJ_RS15415	histidine kinase	c.762T>G/p.His254Gln	Missense variant	Moderate
LBJ_RS15490	hypothetical protein	c.424A>G/p.Lys142Glu	Missense variant	Moderate
LBJ_RS15505	hypothetical protein	c.835_836dupAA/p.Asn279fs	Framshift variant	High
LBJ_RS15565	hypothetical protein	c.629C>T/p.Ser210Phe c.311A>C/p.Tyr104Ser	Multiple variants	Moderate
LBJ_RS15605	siroheme synthase	c.269T>G/p.Ile90Arg c.166G>A/p.Glu56Lys	Multiple variants	Moderate
LBJ_RS15615	sulfate adenylyltransferase	c.94A>G/p.Lys32Glu	Missense variant	Moderate
LBJ_RS15755	hypothetical protein	c.393delT/p.Leu132fs	Frameshift variant	Pseudogene
LBJ_RS15765	DNA-directed RNA polymerase sigma-70 factor	c.457A>G/p.Asn153Asp c.64G>A/p.Glu22Lys	Multiple variants	Moderate
LBJ_RS15810	NTP phosphatase	c.364G>A/p.Ala122Thr c.34C>T/p.His12Tyr	Multiple variants	Moderate
LBJ_RS15840	flavoprotein	c.824_834delTTCGAAAAAGG/p.Val275fs c.442G>A/p.Asp148Asn c.389dupA/p.Asn130fs c.191C>T/p.Pro64Leu	Multiple variants	Pseudogene
LBJ_RS15870	hypothetical protein	c.934G>A/p.Ala312Thr c.563A>G/p.Asp188Gly	Multiple variants	Moderate
LBJ_RS15905	hypothetical protein	c.151A>G/p.Lys51Glu	Missense variant	Moderate
LBJ_RS15950	hypothetical protein	c.745A>G/p.Asn249Asp c.504G>A/p.Met168Ile c.1A>G/p.Met1?	Multiple variants	Moderate
LBJ_RS15975	hydrolase	c.287C>T/p.Ser96Leu	Missense variant	Moderate
LBJ_RS16010	DNA mismatch repair protein	c.1114G>A/p.Val372Ile c.964A>G/p.Lys322Glu	Multiple variants	Moderate
LBJ_RS16035	chemotaxis protein	c.2032G>A/p.Val678Ile c.1978G>A/p.Asp660Asn c.1825T>C/p.Tyr609His c.1787T>C/p.Phe596Ser c.1207A>G/p.Lys403Glu c.1068_1151delTTTGGATAAATTGTTTCAATCGAAAATTCCCGGAATCGACGGATATCTAAGGGAGCTGAAAAAATTCGCGTTAGATCCGGCTTC/p.Leu357_Ser384del	Multiple variants	Moderate
LBJ_RS16065	chemotaxis protein	c.1180A>G/p.Thr394Ala c.1124G>A/p.Gly375Asp c.866T>C/p.Phe289Ser	Multiple variants	Moderate
LBJ_RS16105	hypothetical protein	c.866T>C/p.Ile289Thr c.872C>T/p.Ala291Val	Multiple variants	Moderate
LBJ_RS16140	glycosyl transferase	c.127G>A/p.Ala43Thr	Missense variant	Moderate
LBJ_RS16155	acetyl-CoA synthetase	c.724G>A/p.Gly242Ser	Missense variant	Moderate
LBJ_RS16160	ABC transporter substrate-binding protein	c.127T>G/p.Ser43Ala	Missense variant	Moderate
LBJ_RS16175	hypothetical protein	c.578C>G/p.Pro193Arg	Missense variant	Moderate
LBJ_RS16195	formate hydrogenase	c.907A>G/p.Thr303Ala	Missense variant	Moderate
LBJ_RS16230	AraC family transcriptional regulator	c.1598C>A/p.Ala533Glu	Missense variant	Moderate
LBJ_RS16250	hypothetical protein	c.365_366insGGAAGAAACATCCGAAAC/p.Thr122_Ile123insGluGluThrSerGluThr c.377A>C/p.Glu126Ala	Multiple variants	Moderate
LBJ_RS16270	glutathione peroxidase	c.151A>G/p.Ser51Gly	Missense variant	Moderate
LBJ_RS16310	flagellar assembly factor FliW	c.229T>C/p.Ser77Pro	Missense variant	Moderate
LBJ_RS16325	hypothetical protein	c.289A>G/p.Asn97Asp	Missense variant	Moderate
LBJ_RS16330	membrane protein	c.95T>C/p.Ile32Thr	Missense variant	Moderate
LBJ_RS16380	hypothetical protein	c.281C>T/p.Thr94Ile	Missense variant	Moderate
LBJ_RS16390	peptidase M32	c.1190A>G/p.Asn397Ser c.499G>A/p.Ala167Thr c.286A>G/p.Lys96Glu	Multiple variants	Moderate
LBJ_RS16430	hypothetical protein	c.646A>G/p.Lys216Glu c.307A>G/p.Asn103Asp c.124C>A/p.Leu42Ile	Multiple variants	Moderate
LBJ_RS16440	molecular chaperone Hsp33	c.544A>G/p.Lys182Glu	Missense variant	Moderate
LBJ_RS16455	ribonuclease R	c.676A>G/p.Asn226Asp	Missense variant	Moderate
LBJ_RS16500	UDP-3-O-(3-hydroxymyristoyl) glucosamine N- acyltransferase	c.1002dupC/p.Lys335fs	Frameshift variant	Pseudogene
LBJ_RS16540	hypothetical protein	c.224A>G/p.Gln75Arg	Missense variant	Moderate
LBJ_RS16575	hypothetical protein	c.403A>G/p.Arg135Gly	Missense variant	Moderate
LBJ_RS16595	peptidase M20	c.385G>A/p.Asp129Asn c.280C>T/p.Pro94Ser	Multiple variants	Moderate
LBJ_RS16640	carbohydrate-binding protein	c.847T>C/p.Tyr283His	Missense variant	Moderate
LBJ_RS16665	uroporphyrinogen synthase	c.505G>A/p.Gly169Arg c.733A>G/p.Ser245Gly	Multiple variants	Moderate
LBJ_RS16690	uroporphyrinogen decarboxylase	c.712A>G/p.Thr238Ala	Missense variant	Moderate
LBJ_RS16710	ferrochelatase	c.731A>G/p.Gln244Arg	Missense variant	Moderate
LBJ_RS16755	hypothetical protein	c.1127T>C/p.Phe376Ser	Missense variant	Moderate
LBJ_RS16825	hypothetical protein	c.1054C>T/p.Arg352*	Stop codon gained	High
LBJ_RS16880	hypothetical protein	c.589G>A/p.Ala197Thr	Missense variant	Moderate
LBJ_RS16890	heat-shock protein Hsp90	c.337A>C/p.Lys113Gln c.1531C>A/p.Pro511Thr	Multiple variants	Moderate
LBJ_RS16915	NAD+/NADH kinase	c.44delA/p.Asn15fs	Framshift variant	High
LBJ_RS16945	DNA-binding protein	c.152C>T/p.Ser51Leu	Missense variant	Moderate
LBJ_RS16980	hypothetical protein	c.302G>T/p.Ser101Ile	Missense variant	Moderate
LBJ_RS16990	diguanylate cyclase	c.364A>G/p.Thr122Ala c.460A>G/p.Thr154Ala	Multiple variants	Moderate
LBJ_RS16995	hypothetical protein	c.632A>G/p.His211Arg c.983G>A/p.Gly328Asp	Multiple variants	Moderate
LBJ_RS17055	methyltransferase	c.286A>G/p.Thr96Ala	Missense variant	Moderate
LBJ_RS17075	haloacid dehalogenase	c.749_750dupGT/p.Pro251fs	Frameshift variant	Pseudogene
LBJ_RS17085	hypothetical protein	c.442C>T/p.Gln148*	Stop codon gained	High
LBJ_RS17105	methionine synthase	c.3277C>T/p.His1093Tyr	Missense variant	Moderate
LBJ_RS17120	diphosphate--fructose-6-phosphate 1- phosphotransferase	c.538A>G/p.Asn180Asp	Missense variant	Moderate
LBJ_RS17130	acetylglutamate kinase	c.613A>G/p.Lys205Glu c.434C>A/p.Ala145Glu	Multiple variants	Moderate
LBJ_RS17140	peptidase	c.415A>G/p.Lys139Glu	Missense variant	Moderate
LBJ_RS17200	histidine kinase	c.1888T>C/p.Ser630Pro	Missense variant	Moderate
LBJ_RS17220	nucleotide glucose-1-phosphate uridylyl transferase	c.971T>C/p.Ile324Thr	Missense variant	Moderate
LBJ_RS17225	cyclic diguanylate phosphodiesterase	c.142A>G/p.Asn48Asp c.802A>G/p.Asn268Asp	Multiple variants	Moderate
LBJ_RS17230	cysteine protease	c.2120C>T/p.Thr707Ile c.1795A>G/p.Ile599Val	Multiple variants	Moderate
LBJ_RS17240	cell envelope biogenesis protein TonB	c.145G>A/p.Glu49Lys	Missense variant	Moderate
LBJ_RS17260	TonB-dependent receptor	c.1631T>C/p.Ile544Thr	Missense variant	Moderate
LBJ_RS17285	methylmalonyl-CoA mutase	c.674T>C/p.Ile225Thr	Missense variant	Moderate
LBJ_RS17290	methylmalonyl-CoA mutase	c.1013C>T/p.Ser338Phe	Missense variant	Moderate
LBJ_RS17305	rubrerythrin	c.512T>C/p.Ile171Thr	Missense variant	Moderate
LBJ_RS17310	aminotransferase	c.157A>G/p.Ser53Gly	Missense variant	Moderate
LBJ_RS17355	molecular chaperone DnaK	c.358G>A/p.Ala120Thr	Missense variant	Moderate
LBJ_RS17405	hypothetical protein	c.956G>A/p.Gly319Glu c.817A>G/p.Ile273Val	Multiple variants	Moderate
LBJ_RS17430	hypothetical protein	c.1387T>C/p.Ser463Pro	Missense variant	Moderate
LBJ_RS17475	TonB-dependent receptor	c.3G>A/p.Met1? c.1508G>A/p.Ser503Asn	Multiple variants	High
LBJ_RS17485	heme oxygenase	c.338C>T/p.Thr113Ile	Missense variant	Moderate
LBJ_RS17500	membrane protein	c.14T>C/p.Leu5Ser	Missense variant	Moderate
LBJ_RS17530	hypothetical protein	c.362G>A/p.Gly121Glu	Missense variant	Moderate
LBJ_RS17535	nucleoside-diphosphate sugar epimerase	c.1807A>G/p.Thr603Ala c.125G>A/p.Arg42Lys	Multiple variants	Moderate
LBJ_RS17570	precorrin-8X methylmutase	c.634A>G/p.Thr212Ala	Missense variant	Moderate
LBJ_RS17580	precorrin-2 C20-methyltransferase	c.577T>C/p.Ser193Pro	Missense variant	Moderate
LBJ_RS17625	cobalamin biosynthesis protein CobD	c.685T>C/p.Tyr229His c.887C>T/p.Ser296Phe	Multiple variants	Moderate
LBJ_RS17630	phosphoglycerate mutase	c.714dupA/p.Leu239fs c.733C>A/p.Pro245Thr	Multiple variants	High
LBJ_RS17640	hypothetical protein	c.250G>A/p.Asp84Asn	Missense variant	Moderate
LBJ_RS17680	hypothetical protein	c.412A>G/p.Ile138Val c.19G>A/p.Asp7Asn	Multiple variants	Moderate
LBJ_RS17710	alpha/beta hydrolase	c.884A>C/p.Asp295Ala c.677A>G/p.Glu226Gly	Multiple variants	Moderate
LBJ_RS17725	phosphoesterase	c.308T>C/p.Phe103Ser c.379_380insTCGAAA/p.Lys126_Asn127insIleGlu	Multiple variants	Moderate
LBJ_RS17735	hypothetical protein	c.470C>T/p.Ala157Val c.547A>G/p.Ser183Gly	Multiple variants	Moderate
LBJ_RS17770	phosphate ABC transporter	c.37G>A/p.Gly13Ser c.696delA/p.Gly233fs	Multiple variants	Moderate
LBJ_RS17810	S-adenosylmethionine decarboxylase	c.388G>A/p.Glu130Lys	Missense variant	Moderate
LBJ_RS17850	hypothetical protein	c.235A>G/p.Thr79Ala	Missense variant	Moderate
LBJ_RS17855	histidine kinase	c.2179A>G/p.Arg727Gly	Missense variant	Moderate
LBJ_RS17900	4a-hydroxytetrahydrobiopterin dehydratase	c.172C>G/p.His58Asp	Missense variant	Moderate
LBJ_RS17965	hypothetical protein	c.26A>G/p.Gln9Arg	Missense variant	Moderate
