# Supplementary material for: Genomic Variability among Field Isolates and Laboratory-Adapted Strains of Leptospira borgpetersenii Serovar Hardjo
Source: Int J Microbiol. 2018 May 22;2018:2137036. doi: 10.1155/2018/2137036 (PMC5987247; doi:10.1155/2018/2137036)
Supplement: Supplementary 11 — Table S8: P2PR predictions of members of two-component systems (TCS) in the genomes of L. borgpetersenii strains L550 and JB197 (XLSX 15 KB). [file 2137036.f11.xlsx]

## Sheet: Table S9
Table S8. P2PR predictions of members of two-component systems (TCS) in the genomes of L. borgpetersenii strains L550 and JB197.
L550	JB197	Class	Type	TM	P2RP description
LBL_RS02170	-	HK	Hybrid	0	Histidine kinase, Hybrid contains 1 GAF,1 HisKA,1 HATPase_c,1 Response_reg
LBL_RS03580	-	HK	Classic	9	Probable incomplete histidine kinase contains 1 HATPase_c
LBL_RS10595	-	HK	Classic	0	Probable incomplete histidine kinase contains 1 Response_reg,1 PAS,1 HisKA
LBL_RS12025	-	HK	Classic	3	Histidine kinase, Classic contains 1 HisKA,1 HATPase_c
-	LBJ_RS00510	HK	Classic	9	Histidine kinase, Classic contains 1 MASE1,1 HisKA_2,1 HATPase_c
LBL_RS16475	LBJ_RS00650	HK	Classic	4	Probable incomplete histidine kinase contains 1 GAF,1 HATPase_c
LBL_RS16120	LBJ_RS01025	HK	Classic	3	Histidine kinase, Classic contains 1 HAMP,1 HisKA,1 HATPase_c
LBL_RS15760	LBJ_RS01390	HK	Classic	0	Histidine kinase, Classic contains 1 HisKA,1 HATPase_c
LBL_RS15540	LBJ_RS01580	HK	Hybrid	0	Histidine kinase, Hybrid contains 1 Response_reg,1 PAS,1 HisKA_2,1 HATPase_c
LBL_RS13735	LBJ_RS03390	HK	Hybrid	0	Histidine kinase, Hybrid contains 1 Response_reg,1 PAS_4,1 HisKA,1 HATPase_c
LBL_RS12845	LBJ_RS04280	HK	Classic	8	Histidine kinase, Classic contains 1 HisKA_3,1 HATPase_c
LBL_RS11680	LBJ_RS05145	HK	CheA	0	Histidine kinase, CheA contains 1 Hpt,1 H-kinase_dim,1 HATPase_c,1 CheW,1 CheC
LBL_RS11265	LBJ_RS05555	HK	Classic	0	Histidine kinase, Classic contains 2 PAS_4,1 GAF,1 PAS_3,1 HisKA,1 HATPase_c
LBL_RS11255	LBJ_RS05565	HK	Hybrid	0	Histidine kinase, Hybrid contains 1 Response_reg,1 HisKA,1 HATPase_c
LBL_RS07095	LBJ_RS06700	HK	Hybrid	0	Probable incomplete histidine kinase contains 1 Response_reg,1 HATPase_c
LBL_RS07100	LBJ_RS06705	HK	Classic	0	Histidine kinase, Classic contains 1 HisKA,1 HATPase_c
LBL_RS07300	LBJ_RS06910	HK	Hybrid	2	Histidine kinase, Hybrid contains 1 HAMP,1 GAF,1 HisKA,1 HATPase_c,3 Response_reg
LBL_RS07305	LBJ_RS06915	HK	Hybrid	1	Histidine kinase, Hybrid contains 1 Response_reg,1 HisKA,1 HATPase_c
LBL_RS08910	LBJ_RS07565	HK	Hybrid	0	Histidine kinase, Hybrid contains 1 PAS_4,2 HisKA,2 HATPase_c,1 Response_reg
LBL_RS08915	LBJ_RS07570	HK	Hybrid	0	Histidine kinase, Hybrid contains 1 Response_reg,1 HisKA,1 HATPase_c
LBL_RS09290	LBJ_RS07945	HK	Classic	5	Histidine kinase, Classic contains 1 HAMP,1 HisKA,1 HATPase_c
LBL_RS10510	LBJ_RS09195	HK	Classic	1	Histidine kinase, Classic contains 1 HisKA_2,1 HATPase_c
LBL_RS10560	LBJ_RS09230	HK	Classic	0	Histidine kinase, Classic contains 1 PAS,1 PAS_4,1 HisKA_2,1 HATPase_c
LBL_RS10550	LBJ_RS09240	HK	Hybrid	0	Histidine kinase, Hybrid contains 1 PAS_4,1 HisKA,1 HATPase_c,2 Response_reg
LBL_RS10530	LBJ_RS09260	HK	Classic	0	Histidine kinase, Classic contains 1 HisKA,1 HATPase_c
LBL_RS08240	LBJ_RS09930	HK	Hybrid	0	Histidine kinase, Hybrid contains 1 HisKA,1 HATPase_c,1 Response_reg
LBL_RS07420	LBJ_RS10745	HK	Classic	1	Histidine kinase, Classic contains 1 HisKA,1 HATPase_c
LBL_RS05885	LBJ_RS10970	HK	Classic	0	Probable incomplete histidine kinase contains 4 PAS,2 PAS_4,1 GAF,1 HATPase_c
LBL_RS05580	LBJ_RS11265	HK	Hybrid	0	Probable incomplete histidine kinase contains 1 Response_reg,1 HATPase_c
LBL_RS04765	LBJ_RS12400	HK	Classic	2	Histidine kinase, Classic contains 1 CHASE3,1 HisKA,1 HATPase_c
LBL_RS03100	LBJ_RS14065	HK	Classic	1	Probable incomplete histidine kinase contains 1 HATPase_c
LBL_RS02065	LBJ_RS14870	HK	Classic	5	Histidine kinase, Classic contains 1 PAS,1 HisKA,1 HATPase_c
LBL_RS01850	LBJ_RS15060	HK	Classic	0	Histidine kinase, Classic contains 1 PAS_3,1 HisKA,1 HATPase_c
LBL_RS01495	LBJ_RS15415	HK	Classic	0	Probable incomplete histidine kinase contains 2 PAS_3,1 HATPase_c
LBL_RS16965	LBJ_RS16680	HK	Classic	2	Histidine kinase, Classic contains 1 HisKA,1 HATPase_c
LBL_RS18205	LBJ_RS17855	HK	Classic	0	Histidine kinase, Classic contains 1 HisKA,1 HATPase_c
LBL_RS06510	LBJ_RS06055	PP	HisKa	0	Phosphotransfer protein contains 1 HisKA_2
LBL_RS05810	LBJ_RS11045	PP	HisKa	0	Phosphotransfer protein contains 1 HisKA_2
LBL_RS10150	-	RR	CyC-C	0	Response regulator, CyC-C family contains 1 Response_reg,1 PAS_4,1 Guanylate_cyc
LBL_RS16115	LBJ_RS01030	RR	OmpR	0	Response regulator, OmpR family contains 1 Response_reg,1 Trans_reg_C
LBL_RS15990	LBJ_RS01160	RR	FrzZ	0	Response regulator, FrzZ family contains 2 Response_reg
LBL_RS15170	LBJ_RS01950	RR	NarL	0	Response regulator, NarL family contains 1 Response_reg,1 GerE
LBL_RS13235	LBJ_RS03890	RR	RsbU	0	Response regulator, RsbU family contains 1 Response_reg,1 SpoIIE
LBL_RS12840	LBJ_RS04285	RR	NarL	0	Response regulator, NarL family contains 1 Response_reg,1 HTH_LUXR
LBL_RS11675	LBJ_RS05150	RR	CheB	0	Response regulator, CheB family contains 1 Response_reg,1 CheB_methylest
-	LBJ_RS05155	RR	PleD_VieA	0	Response regulator, PleD_VieA family contains 1 Response_reg,1 GGDEF,1 EAL
LBL_RS11260	LBJ_RS05560	RR	CheY	0	Response regulator, CheY family contains 1 Response_reg
LBL_RS11250	LBJ_RS05570	RR	VieA	0	Response regulator, VieA family contains 1 Response_reg,1 EAL
LBL_RS07135	LBJ_RS06740	RR	CheY	0	Response regulator, CheY family contains 1 Response_reg
LBL_RS09285	LBJ_RS07940	RR	NtrC	0	Response regulator, NtrC family contains 1 Response_reg,1 AAA,1 HTH_8
LBL_RS09925	LBJ_RS08570	RR	CheY	0	Response regulator, CheY family contains 1 Response_reg
LBL_RS10490	LBJ_RS09175	RR	PleD	0	Response regulator, PleD family contains 1 Response_reg,1 GGDEF
LBL_RS08230	LBJ_RS09940	RR	CheY	0	Response regulator, CheY family contains 1 Response_reg
LBL_RS08200	LBJ_RS09970	RR	CheB	0	Response regulator, CheB family contains 1 Response_reg,1 CheB_methylest
LBL_RS07930	LBJ_RS10235	RR	CheY	0	Response regulator, CheY family contains 1 Response_reg
LBL_RS07415	LBJ_RS10750	RR	OmpR	0	Response regulator, OmpR family contains 1 Response_reg,1 Trans_reg_C
LBL_RS04760	LBJ_RS12405	RR	CheY	0	Response regulator, CheY family contains 1 Response_reg
LBL_RS02645, LBL_RS02440	LBJ_RS14505	RR	CheY	0	Response regulator, CheY family contains 1 Response_reg
LBL_RS01855	LBJ_RS15055	RR	unclassified	0	Response regulator, unclassified contains 1 Response_reg
LBL_RS01500	LBJ_RS15410	RR	CheY	0	Response regulator, CheY family contains 1 Response_reg
LBL_RS01210	LBJ_RS15700	RR	unclassified	0	Response regulator, unclassified contains 1 REC
LBL_RS16970	LBJ_RS16685	RR	OmpR	0	Response regulator, OmpR family contains 1 Response_reg,1 Trans_reg_C
LBL_RS11670	LBJ_RS16995	RR	CheY	0	Response regulator, CheY family contains 1 Response_reg
LBL_RS18245	LBJ_RS17895	RR	OmpR	0	Response regulator, OmpR family contains 1 Response_reg,1 Trans_reg_C
HK	Histidine kinase component
RR	Response regulator component
PP	Partial component
